# Supplementary material for: Interplay between Partial EMT and Cisplatin Resistance as the Drivers for Recurrence in HNSCC
Source: Biomedicines. 2022 Oct 5;10(10):2482. doi: 10.3390/biomedicines10102482 (PMC9598677; doi:10.3390/biomedicines10102482)
Supplement: Supplementary file 1 [file biomedicines-10-02482-s001.zip]

Archive with 4 entries (4 files):
- biomedicines-1846295-supplementary.pdf
- Video S1_Collective cell migration and proliferation.avi
- Video S2_Cisplatin induced cell growth arrest.avi
- Video S3_TGF-beta1 induced cell growth arrest in EMT phase.avi
